# Supplementary material for: Risk factors for extremely serious road accidents: Results from national Road Accident Statistical Annual Report of China
Source: PLoS One. 2018 Aug 1;13(8):e0201587. doi: 10.1371/journal.pone.0201587 (PMC6070265; doi:10.1371/journal.pone.0201587)
Supplement: S1 File — Specific information of each case was list in the raw data. The 0 means the case without corresponding condition and the 1 means the case with corresponding condition. (XLS) [file pone.0201587.s001.xls]

## Sheet: total raw data
date	time	region	vehicletype	profess	lisence	illegalmannered	dui	overload	road	fatigue	terrain	weather	braking	death						eastern	middle	western
200401	1899-12-31 14:10:00	1	0	1	0	0	0	1	0	0	1	1	0	11					region	0	0	1
200401	1899-12-31 10:20:00	1	1	1	0	0	0	1	1	0	1	0	0	16						small	middle	large
200401	1899-12-31 14:30:00	0	0	1	0	0	0	1	0	0	1	0	0	15					vehicletype	0	0	1
200401	1899-12-31 05:00:00	0	1	1	0	0	0	1	1	0	0	1	0	16						fulltime	non-fulltime
200401	1899-12-31 12:45:00	0	0	1	0	0	0	1	0	0	0	1	0	11					profession	1	0
200401	1899-12-31 21:30:00	0	0	1	0	0	0	1	0	0	0	1	0	11						without license	with lisence
200401	1899-12-31 03:00:00	0	1	0	0	0	0	1	0	1	0	0	0	12					lisence	1	0
200401	1899-12-31 08:00:00	1	0	0	0	0	0	1	0	1	0	0	0	13						yes	no
200401	1899-12-31 00:10:00	1	1	1	0	0	0	1	1	1	0	1	0	11					illegallymannered	1	0
200401	1899-12-31 07:40:00	0	0	1	0	0	0	1	1	0	1	0	1	14						yes	no
200401	1899-12-31 12:30:00	1	0	0	1	1	0	1	1	0	1	0	1	27					DUI	1	0
200401	1899-12-31 13:30:00	1	0	1	0	0	0	0	1	0	0	0	0	11						yes	no
200401	1899-12-31 06:10:00	0	1	1	0	0	0	0	1	0	0	0	0	10					overload	1	0
200401	1899-12-31 11:30:00	1	0	1	0	0	0	0	0	0	0	0	1	10						yes	no
200402	1899-12-31 12:30:00	1	0	0	1	1	1	0	0	0	0	0	0	18					fatigue	1	0
200402	1899-12-31 17:00:00	0	1	1	0	0	0	0	1	0	0	1	0	13						Level1	Level2	Level3	Level4	Level5
200402	1899-12-31 07:40:00	1	0	0	1	1	0	1	0	0	1	0	1	19					road	1	1	1	0	0
200402	1899-12-31 17:20:00	0	1	1	0	0	0	1	1	0	1	0	0	12						curved	without curve
200402	1899-12-31 08:00:00	1	1	1	0	0	0	1	1	0	1	0	0	10					terrain	1	0
200402	1899-12-31 22:00:00	0	1	0	0	0	0	1	1	0	0	0	1	15						rain,snow,fog	sunny,cloudy
200402	1899-12-31 03:30:00	0	1	1	0	0	0	0	1	1	0	0	0	11					weather	1	0
200402	1899-12-31 12:35:00	1	1	1	0	0	0	0	1	0	1	0	0	10						with braking problem	without braking problem
200402	1899-12-31 01:00:00	1	1	1	0	0	0	0	1	0	0	0	0	11					braking	1	0
200403	1899-12-31 14:50:00	1	1	1	0	1	0	1	1	0	1	0	0	11
200403	1899-12-31 13:50:00	1	1	1	0	0	0	0	0	0	0	0	1	15
200405	1899-12-31 15:25:00	0	1	1	0	0	0	0	0	0	1	0	1	12
200405	1899-12-31 14:30:00	0	1	1	0	0	0	0	1	0	0	0	0	23
200405	1899-12-31 09:30:00	0	0	1	0	0	0	0	1	0	0	0	1	11
200405	1899-12-31 13:15:00	1	0	1	0	0	0	0	0	1	0	0	1	23
200406	1899-12-31 23:40:00	0	1	1	0	0	0	0	1	0	1	0	0	18
200406	1899-12-31 12:45:00	0	0	1	0	0	0	0	0	0	0	1	0	21
200406	1899-12-31 14:10:00	1	0	0	0	1	0	1	0	0	1	0	0	16
200406	1899-12-31 17:10:00	0	0	0	0	0	0	1	0	0	1	0	0	11
200406	1899-12-31 09:30:00	1	1	1	0	0	0	0	0	0	0	0	0	21
200408	1899-12-31 03:50:00	0	1	1	1	0	0	0	1	0	0	0	0	21
200408	1899-12-31 07:00:00	1	0	1	0	0	0	0	0	0	1	0	0	11
200408	1899-12-31 00:20:00	0	1	1	0	0	0	1	1	0	0	0	1	18
200408	1899-12-31 00:50:00	0	1	1	0	1	0	1	0	0	0	0	0	16
200409	1899-12-31 05:20:00	0	1	0	1	0	0	0	1	0	0	0	0	10
200409	1899-12-31 13:25:00	1	0	1	0	1	0	1	0	0	0	0	0	49
200409	1899-12-31 05:40:00	0	1	1	0	0	0	0	1	0	0	0	0	26
200410	1899-12-31 08:10:00	1	0	0	1	1	0	0	1	0	0	0	0	12
200410	1899-12-31 10:00:00	1	1	0	1	1	0	1	0	1	0	0	0	10
200410	1899-12-31 09:05:00	1	1	1	0	0	0	0	1	0	1	0	0	25
200410	1899-12-31 16:10:00	1	0	0	1	0	0	0	0	0	0	0	0	23
200410	1899-12-31 11:00:00	0	0	0	0	0	0	0	0	0	0	0	1	11
200411	1899-12-31 07:00:00	0	1	1	0	0	0	0	1	0	0	1	0	20
200411	1899-12-31 06:30:00	0	1	1	0	0	0	0	1	0	0	1	0	10
200411	1899-12-31 16:07:00	1	1	1	0	1	0	1	1	0	1	0	0	11
200411	1899-12-31 15:00:00	1	0	1	0	1	0	1	1	0	0	0	0	11
200411	1899-12-31 03:00:00	1	1	1	0	1	0	1	1	0	0	0	0	26
200412	1899-12-31 10:00:00	1	0	1	0	1	0	0	0	0	0	0	0	16
200412	1899-12-31 07:30:00	0	1	1	0	1	0	1	0	0	1	0	1	15
200412	1899-12-31 19:00:00	1	0	1	0	1	0	1	0	0	1	0	0	10
200412	1899-12-31 06:30:00	0	1	1	0	1	0	1	1	0	0	0	0	13
200501	1899-12-31 11:00:00	1	1	1	0	1	0	1	1	0	1	0	1	55
200501	1899-12-31 22:00:00	0	1	1	0	1	0	1	1	0	1	0	1	12
200501	1899-12-31 14:00:00	0	1	1	0	0	0	0	1	0	0	0	0	29
200501	1899-12-31 19:00:00	0	1	1	0	0	0	0	1	0	0	0	0	24
200502	1899-12-31 16:00:00	1	0	1	0	1	0	1	1	0	0	0	0	13
200502	1899-12-31 01:00:00	0	1	1	0	1	0	1	1	1	0	0	0	16
200502	1899-12-31 04:00:00	1	1	1	0	1	0	1	0	1	0	0	0	16
200502	1899-12-31 13:00:00	1	1	1	0	1	0	1	1	1	0	0	0	14
200503	1899-12-31 13:00:00	0	0	1	0	1	0	1	0	0	1	0	1	22
200503	1899-12-31 04:00:00	0	1	1	0	0	0	0	1	0	0	0	0	31
200503	1899-12-31 15:00:00	1	1	1	0	1	0	0	0	0	1	0	0	10
200503	1899-12-31 19:00:00	0	1	1	0	0	0	1	1	0	0	0	0	29
200504	1899-12-31 16:00:00	0	1	1	0	0	0	0	1	1	0	0	0	10
200504	1899-12-31 10:00:00	1	1	1	0	1	0	1	1	0	0	1	0	26
200504	1899-12-31 03:00:00	1	1	1	0	0	0	0	1	0	0	1	0	27
200505	1899-12-31 04:00:00	1	0	1	0	0	0	1	1	0	0	0	0	11
200505	1899-12-31 07:00:00	0	0	1	0	1	0	1	1	0	0	0	0	11
200505	1899-12-31 11:00:00	1	1	1	0	1	0	0	0	0	0	0	0	17
200505	1899-12-31 13:00:00	0	0	1	0	1	0	1	0	0	0	1	0	12
200505	1899-12-31 14:00:00	1	1	1	0	0	0	0	1	0	0	0	0	11
200505	1899-12-31 02:00:00	1	1	1	0	1	0	1	0	0	0	0	0	12
200505	1899-12-31 14:00:00	0	1	0	0	1	1	0	0	0	0	0	0	12
200506	1899-12-31 11:00:00	0	1	1	0	0	0	0	1	0	0	0	0	23
200507	1899-12-31 14:00:00	0	1	1	0	0	0	0	1	0	0	0	0	10
200507	1899-12-31 03:55:00	0	1	1	0	1	0	1	1	1	0	0	0	17
200507	1899-12-31 06:00:00	1	0	1	0	1	0	0	0	0	0	0	0	10
200507	1899-12-31 23:00:00	1	1	1	0	0	0	0	1	0	0	0	0	14
200508	1899-12-31 20:59:00	0	1	1	0	1	0	1	1	0	0	0	0	11
200508	1899-12-31 20:30:00	0	0	1	0	0	0	0	1	0	0	0	0	19
200508	1899-12-31 06:40:00	0	1	1	0	1	0	1	1	0	0	0	1	14
200508	1899-12-31 10:20:00	0	0	1	0	0	0	0	1	0	0	0	0	11
200508	1899-12-31 01:00:00	0	1	1	0	1	0	1	1	0	0	0	0	17
200510	1899-12-31 13:55:00	1	0	1	0	1	0	1	0	0	0	0	0	11
200510	1899-12-31 15:00:00	1	1	1	0	1	0	1	0	0	0	0	1	15
200510	1899-12-31 23:35:00	0	1	1	0	1	0	1	1	0	0	0	0	22
200510	1899-12-31 17:20:00	1	0	1	0	0	0	0	1	0	0	0	0	12
200510	1899-12-31 05:50:00	1	0	1	0	1	0	0	0	0	0	0	0	14
200510	1899-12-31 23:55:00	1	1	1	0	1	0	1	1	0	0	0	0	12
200511	1899-12-31 11:00:00	0	1	1	0	1	0	1	1	0	0	0	0	15
200511	1899-12-31 06:00:00	0	1	1	0	0	0	0	1	1	0	0	0	21
200511	1899-12-31 16:00:00	1	0	1	0	1	0	1	1	0	1	0	0	17
200511	1899-12-31 11:00:00	0	0	1	0	1	0	1	0	0	0	0	0	11
200512	1899-12-31 20:00:00	0	1	1	0	0	0	1	1	0	0	0	1	24
200512	1899-12-31 07:00:00	0	1	0	0	0	0	0	1	0	0	0	0	14
200512	1899-12-31 16:00:00	1	1	1	0	0	0	0	1	0	0	0	0	12
200512	1899-12-31 17:20:00	0	1	1	0	0	0	0	1	0	0	0	0	17
200512	1899-12-31 15:40:00	0	1	1	0	0	0	0	0	0	0	0	0	28
200601	1899-12-31 07:55:00	1	1	1	0	0	0	1	1	0	0	0	0	12
200602	1899-12-31 04:00:00	0	0	1	0	1	0	1	1	0	0	0	0	10
200602	1899-12-31 08:20:00	0	1	1	0	0	0	0	1	0	0	0	0	10
200602	1899-12-31 20:40:00	1	1	0	0	1	0	0	1	0	1	0	0	19
200602	1899-12-31 17:50:00	1	1	1	0	1	0	1	0	0	0	0	0	10
200602	1899-12-31 06:21:00	1	1	1	0	1	0	1	1	0	0	0	0	23
200603	1899-12-31 20:15:00	0	0	0	0	1	0	1	0	0	0	1	0	13
200603	1899-12-31 06:23:00	0	1	1	0	0	0	0	1	1	0	0	0	12
200603	1899-12-31 08:40:00	1	1	1	0	1	0	1	0	0	1	0	0	28
200603	1899-12-31 11:30:00	1	0	0	0	0	0	0	0	0	1	0	0	12
200604	1899-12-31 12:00:00	1	0	0	0	1	0	1	0	0	0	0	0	10
200604	1899-12-31 14:55:00	1	1	1	0	0	0	0	1	0	0	0	0	10
200604	1899-12-31 21:10:00	1	1	1	0	0	0	0	1	0	0	0	0	11
200604	1899-12-31 13:30:00	1	1	1	0	0	0	0	1	0	0	0	0	28
200604	1899-12-31 07:30:00	0	0	1	0	1	0	1	0	0	1	0	0	12
200604	1899-12-31 14:20:00	1	1	1	0	0	0	0	1	0	1	0	0	15
200604	1899-12-31 10:00:00	1	1	1	0	0	0	0	1	0	0	0	0	15
200604	1899-12-31 17:00:00	1	1	1	0	1	0	0	0	0	1	0	0	10
200605	1899-12-31 17:00:00	1	1	1	0	0	0	0	1	0	1	0	0	10
200605	1899-12-31 22:50:00	1	0	0	0	1	0	0	0	0	1	0	0	10
200605	1899-12-31 10:35:00	1	0	1	0	0	0	0	1	0	0	0	0	12
200605	1899-12-31 18:00:00	1	1	1	0	0	0	0	1	0	0	0	0	15
200606	1899-12-31 13:00:00	1	0	0	1	0	0	0	1	0	0	0	0	11
200606	1899-12-31 07:40:00	0	1	1	0	0	0	0	0	0	0	0	0	12
200606	1899-12-31 18:00:00	1	1	1	0	0	0	0	0	0	0	0	0	14
200607	1899-12-31 21:00:00	0	1	1	0	0	0	1	1	0	0	0	0	15
200607	1899-12-31 15:30:00	1	1	1	0	0	0	1	1	0	0	0	0
200607	1899-12-31 09:00:00	0	1	1	0	0	0	0	1	0	0	0	0	10
200608	1899-12-31 13:27:00	1	1	1	0	0	0	0	1	0	1	0	0	24
200608	1899-12-31 01:00:00	0	1	1	0	1	0	1	1	0	0	0	0	17
200608	1899-12-31 12:17:00	1	1	1	0	0	0	0	1	0	0	0	0	13
200609	1899-12-31 13:46:00	0	1	1	0	0	0	0	1	0	0	0	0	12
200610	1899-12-31 13:30:00	1	1	1	0	0	0	0	1	0	1	0	0	30
200610	1899-12-31 04:30:00	1	1	1	0	0	0	0	1	0	0	0	0	10
200611	1899-12-31 13:15:00	1	0	1	0	0	0	0	0	0	1	0	0	12
200611	1899-12-31 05:00:00	1	1	0	0	1	0	0	0	0	0	0	0	20
200612	1899-12-31 08:10:00	0	1	1	0	0	0	0	1	0	0	1	0	13
200612	1899-12-31 14:10:00	1	0	1	0	1	0	1	0	0	0	0	0	17
200702	1899-12-31 06:45:00	1	1	1	0	0	0	0	1	0	0	0	0	13
200702	1899-12-31 11:00:00	0	0	0	0	1	0	0	0	0	1	1	0	16
200703	1899-12-31 07:00:00	1	1	1	0	0	0	0	1	0	1	0	0	11
200703	1899-12-31 00:50:00	1	1	1	0	1	0	1	1	0	1	0	1	25
200703	1899-12-31 19:00:00	1	0	1	0	1	0	1	0	0	1	0	0	14
200704	1899-12-31 14:20:00	0	1	1	0	0	0	0	1	0	0	0	0	11
200704	1899-12-31 08:10:00	1	1	1	0	1	0	1	1	0	0	1	0	26
200705	1899-12-31 08:30:00	1	1	1	0	0	0	1	1	0	0	0	1	16
200705	1899-12-31 06:00:00	1	1	1	0	0	0	0	1	1	0	0	0	18
200705	1899-12-31 17:26:00	0	0	0	0	1	0	0	0	0	0	0	1	20
200705	1899-12-31 06:45:00	0	1	1	0	0	0	0	1	1	0	0	0	10
200705	1899-12-31 20:20:00	1	0	1	0	0	0	0	0	0	0	0	0	10
200706	1899-12-31 08:40:00	1	1	0	1	1	0	0	0	0	0	0	1	13
200706	1899-12-31 14:20:00	0	0	1	0	0	0	0	1	0	0	0	0	11
200707	1899-12-31 12:25:00	1	0	1	0	1	0	1	1	0	0	0	0	12
200707	1899-12-31 12:40:00	1	1	1	0	0	0	0	1	0	0	0	0	16
200707	1899-12-31 14:30:00	1	0	1	0	1	0	1	1	0	0	0	0	12
200707	1899-12-31 08:50:00	1	1	1	0	0	0	0	1	0	0	0	0	14
200708	1899-12-31 07:39:00	0	0	1	0	1	0	1	1	0	0	0	0	16
200708	1899-12-31 09:00:00	0	1	1	0	0	0	0	1	0	0	1	0	15
200708	1899-12-31 13:23:00	0	1	1	0	0	0	0	1	0	0	0	0	23
200709	1899-12-31 01:30:00	1	1	1	0	1	0	0	0	0	0	0	0	21
200709	1899-12-31 07:20:00	1	1	0	1	0	0	0	0	0	0	0	1	11
200710	1899-12-31 13:30:00	0	1	0	0	1	0	0	0	0	1	0	0	12
200710	1899-12-31 17:00:00	0	0	1	0	0	0	0	1	0	0	0	0	11
200711	1899-12-31 22:45:00	0	1	1	0	0	0	0	1	0	0	0	0	12
200801	1899-12-31 01:45:00	0	1	1	0	1	0	1	1	0	0	0	0	12
200801	1899-12-31 15:00:00	1	0	1	0	1	0	1	0	0	1	0	0	14
200801	1899-12-31 23:20:00	0	1	1	0	1	0	1	1	0	0	0	0	11
200801	1899-12-31 07:00:00	1	1	1	0	0	0	0	1	0	0	0	0	25
200802	1899-12-31 14:20:00	1	1	1	0	1	0	1	1	0	0	0	0	24
200802	1899-12-31 19:00:00	0	1	1	0	0	0	0	1	0	0	0	0	15
200803	1899-12-31 04:50:00	0	0	0	0	1	0	1	1	0	0	0	0	10
200803	1899-12-31 13:00:00	1	0	0	0	1	0	0	0	0	0	0	0	13
200803	1899-12-31 06:45:00	1	1	1	0	0	0	0	1	0	0	0	0	10
200803	1899-12-31 09:40:00	0	1	1	0	0	0	0	1	0	0	0	0	13
200804	1899-12-31 00:15:00	1	1	1	0	1	0	1	1	0	0	0	0	11
200805	1899-12-31 10:15:00	1	0	0	0	1	0	0	0	0	0	0	0	29
200806	1899-12-31 06:50:00	0	1	1	0	0	0	0	1	0	0	0	0	22
200806	1899-12-31 09:52:00	0	0	0	0	0	0	0	1	0	0	0	0	11
200807	1899-12-31 09:50:00	0	1	1	0	0	0	0	1	0	0	0	0	14
200807	1899-12-31 13:36:00	1	0	1	0	1	0	1	0	0	0	0	0	13
200807	1899-12-31 07:56:00	0	1	1	0	0	0	0	1	0	0	0	0	14
200808	1899-12-31 15:00:00	1	1	1	0	1	0	1	1	0	1	0	0	25
200808	1899-12-31 14:11:00	0	0	1	0	1	0	1	0	0	1	0	0	15
200808	1899-12-31 21:30:00	0	1	1	0	0	0	0	1	0	0	0	0	12
200808	1899-12-31 12:20:00	0	1	1	0	1	0	1	1	0	0	0	0	11
200809	1899-12-31 00:18:00	0	1	1	0	1	0	1	1	0	0	0	0	10
200809	1899-12-31 13:25:00	1	1	1	0	0	0	0	1	0	1	0	0	51
200810	1899-12-31 15:40:00	1	1	1	0	0	0	0	1	0	0	0	0	11
200810	1899-12-31 09:59:00	0	0	1	0	1	0	1	1	0	1	0	0	14
200811	1899-12-31 08:50:00	1	1	1	0	1	0	1	1	0	0	0	0	18
200811	1899-12-31 16:30:00	0	1	1	0	1	0	1	1	0	0	0	0	11
200812	1899-12-31 08:50:00	1	1	1	0	0	0	0	1	0	0	0	0	22
200812	1899-12-31 06:40:00	0	1	1	0	0	0	0	1	0	0	0	0	15
200901	1899-12-31 06:34:00	1	1	1	0	1	0	1	0	0	0	0	0	15
200901	1899-12-31 15:00:00	1	1	0	0	1	0	1	0	0	0	0	0	12
200902	1899-12-31 14:30:00	0	1	1	0	0	0	0	1	0	0	0	0	10
200902	1899-12-31 14:10:00	0	1	0	0	0	0	1	1	0	0	0	0	10
200902	1899-12-31 06:57:00	1	1	1	0	1	0	1	1	0	0	0	0	12
200903	1899-12-31 15:06:00	1	0	0	0	0	0	0	0	0	0	0	0	12
200903	1899-12-31 16:30:00	0	1	1	0	1	0	1	1	0	0	0	0	19
200903	1899-12-31 15:06:00	0	1	1	0	0	0	0	1	0	0	0	0	22
200903	1899-12-31 16:25:00	0	1	1	0	0	0	0	1	0	0	0	0	18
200904	1899-12-31 01:05:00	1	0	1	0	0	0	1	1	0	0	0	0	21
200905	1899-12-31 08:34:00	1	0	0	0	0	0	0	0	0	0	0	0	10
200906	1899-12-31 01:40:00	0	0	0	0	1	0	1	1	0	0	0	0	10
200908	1899-12-31 22:50:00	0	1	0	0	0	0	0	1	0	0	0	0	11
200908	1899-12-31 16:10:00	0	0	1	0	0	0	0	1	0	0	0	0	11
200909	1899-12-31 19:25:00	1	1	0	0	0	0	0	0	0	1	0	0	10
200909	1899-12-31 08:35:00	0	1	1	0	0	0	1	1	0	0	0	1	16
200910	1899-12-31 09:10:00	0	1	1	0	1	0	1	0	0	1	0	1	17
200910	1899-12-31 14:00:00	0	0	1	0	1	0	1	0	0	0	0	0	11
200910	1899-12-31 11:15:00	1	1	0	0	0	0	1	1	0	1	0	0	10
200910	1899-12-31 15:50:00	0	1	1	0	0	0	0	1	0	1	0	0	14
200911	1899-12-31 20:00:00	0	1	1	0	0	0	1	1	0	0	0	0	19
200911	1899-12-31 14:00:00	0	1	1	0	0	0	0	1	0	0	0	0	13
200911	1899-12-31 14:45:00	0	1	1	1	1	1	1	0	0	0	0	0	10
200912	1899-12-31 17:00:00	0	1	1	0	0	0	0	1	0	0	0	0	16
201002	1899-12-31 06:20:00	1	1	1	0	0	0	0	1	0	1	1	0	10
201002	1899-12-31 15:50:00	1	0	0	1	0	0	1	0	0	0	0	0	10
201002	1899-12-31 17:35:00	0	1	1	0	0	0	0	1	0	0	1	0	19
201003	1899-12-31 11:50:00	1	0	0	0	1	0	1	0	0	1	0	1	26
201003	1899-12-31 18:25:00	1	0	1	0	1	0	1	1	0	0	0	0	13
201003	1899-12-31 13:19:00	0	1	1	0	1	0	1	1	0	0	0	0	15
201003	1899-12-31 09:10:00	0	1	1	0	0	0	0	1	0	1	1	0	11
201004	1899-12-31 14:35:00	1	1	1	0	0	0	0	1	0	1	0	0	10
201004	1899-12-31 16:34:00	0	1	1	0	0	0	0	1	0	0	0	0	10
201004	1899-12-31 16:46:00	0	1	1	0	0	0	0	1	0	0	0	0	10
201004	1899-12-31 13:30:00	1	1	0	1	1	0	0	0	0	0	0	0	14
201005	1899-12-31 02:50:00	0	1	1	0	0	0	1	1	0	0	0	0	33
201005	1899-12-31 00:50:00	1	1	1	0	0	0	1	1	1	0	0	0	12
201006	1899-12-31 07:30:00	1	0	1	0	1	0	1	1	0	1	0	0	11
201006	1899-12-31 05:05:00	0	0	1	0	0	0	0	1	0	0	0	0	10
201007	1899-12-31 10:18:00	1	1	1	0	1	0	1	1	0	0	0	0	16
201007	1899-12-31 15:25:00	1	1	1	0	0	0	0	0	0	0	0	0	13
201008	1899-12-31 17:30:00	0	0	0	0	0	1	0	1	0	0	0	0	11
201008	1899-12-31 08:30:00	0	0	0	0	0	0	0	0	0	1	0	1	10
201008	1899-12-31 14:40:00	1	0	1	0	0	0	0	0	1	0	0	0	10
201008	1899-12-31 15:11:00	1	0	1	0	0	0	0	0	0	0	0	1	15
201008	1899-12-31 19:35:00	0	1	1	0	0	0	1	1	0	1	0	1	10
201009	1899-12-31 13:30:00	0	1	1	0	0	0	1	0	0	0	0	1	10
201009	1899-12-31 14:42:00	0	1	1	0	1	0	1	1	0	0	0	0	17
201009	1899-12-31 13:35:00	1	1	1	0	0	0	0	1	0	0	0	0	11
201010	1899-12-31 16:00:00	1	0	0	1	1	0	1	0	0	0	0	0	10
201010	1899-12-31 08:35:00	0	1	0	0	0	0	1	1	0	0	1	0	17
201010	1899-12-31 04:49:00	1	1	0	0	1	0	1	1	0	0	0	0	10
201010	1899-12-31 09:40:00	0	1	0	0	1	0	1	1	0	0	0	1	11
201011	1899-12-31 05:00:00	1	1	1	0	0	0	0	1	0	1	0	0	13
201011	1899-12-31 19:00:00	0	0	1	0	1	0	1	1	0	0	0	0	13
201011	1899-12-31 19:00:00	0	0	0	0	1	1	0	1	0	0	0	0	16
201011	1899-12-31 12:40:00	1	1	1	0	0	0	0	1	0	1	0	0	10
201012	1899-12-31 07:50:00	0	0	0	0	1	0	0	0	0	1	0	0	14
201101	1899-12-31 18:28:00	0	1	1	0	1	0	1	1	0	0	0	0	16
201101	1899-12-31 14:40:00	1	0	1	0	1	0	1	0	0	1	0	1	11
201102	1899-12-31 17:23:00	0	0	1	0	1	0	1	1	0	0	0	0	12
201102	1899-12-31 14:05:00	0	0	0	0	1	0	0	0	0	1	0	0	10
201103	1899-12-31 08:20:00	1	1	1	1	0	0	0	1	0	1	0	0	16
201103	1899-12-31 09:50:00	0	1	1	0	0	0	1	1	0	0	0	1	21
201103	1899-12-31 07:40:00	1	1	1	0	1	0	1	1	0	1	0	0	17
201103	1899-12-31 05:20:00	0	1	1	0	0	0	0	1	0	0	0	0	12
201106	1899-12-31 14:40:00	0	0	0	0	0	0	0	1	0	1	0	0	11
201107	1899-12-31 03:40:00	0	1	1	0	0	0	0	1	0	0	0	0	26
201107	1899-12-31 22:00:00	1	0	1	0	0	0	0	1	0	0	0	0	15
201107	1899-12-31 03:43:00	0	1	1	0	1	0	1	1	0	0	0	0	41
201108	1899-12-31 04:34:00	0	1	1	0	0	0	1	1	0	0	0	0	17
201108	1899-12-31 05:10:00	0	0	1	0	1	0	1	0	0	0	0	0	18
201109	1899-12-31 20:50:00	0	1	1	0	0	0	0	1	0	0	0	0	12
201110	1899-12-31 14:40:00	0	1	1	0	0	0	0	1	0	0	1	0	16
201110	1899-12-31 06:30:00	0	0	1	1	1	0	1	1	0	0	0	0	11
201110	1899-12-31 15:46:00	0	1	1	0	1	0	1	1	0	0	0	0	35
201110	1899-12-31 15:40:00	0	1	1	0	0	0	0	1	0	0	0	0	10
201110	1899-12-31 21:33:00	1	1	1	0	0	0	0	1	0	0	0	0	12
201110	1899-12-31 07:30:00	1	0	1	0	0	0	0	0	0	0	0	0	24
201111	1899-12-31 09:15:00	1	0	1	0	1	0	1	0	0	0	1	0	22
201111	1899-12-31 11:00:00	1	0	0	1	1	0	1	0	0	0	0	0	17
201111	1899-12-31 15:40:00	0	0	1	0	1	0	1	1	0	1	0	0	13
201112	1899-12-31 16:30:00	1	1	1	0	0	0	0	0	0	0	0	0	12
201112	1899-12-31 17:45:00	0	1	1	0	0	0	0	0	0	0	0	0	15
201112	1899-12-31 13:40:00	1	0	0	0	1	0	1	0	0	0	0	0	10
201201	1899-12-31 06:40:00	0	1	1	0	0	0	0	1	1	1	1	0	13
201201	1899-12-31 18:30:00	1	1	1	0	1	0	1	1	0	0	0	0	18
201202	1899-12-31 12:10:00	1	0	1	0	1	0	1	1	0	0	0	0	13
201202	1899-12-31 09:27:00	0	1	1	0	0	0	0	1	0	1	0	0	15
201203	1899-12-31 12:27:00	1	1	1	0	0	0	0	1	0	1	0	1	15
201204	1899-12-31 17:20:00	0	1	1	0	0	0	0	0	0	0	0	0	14
201204	1899-12-31 06:30:00	0	1	1	0	0	0	0	1	0	0	0	0	24
201204	1899-12-31 09:12:00	0	1	1	0	0	0	0	1	0	0	0	0	14
201204	1899-12-31 14:30:00	0	1	1	0	0	0	1	1	0	0	0	0	14
201204	1899-12-31 17:05:00	1	0	1	0	1	0	1	1	0	1	0	0	11
201204	1899-12-31 07:00:00	1	0	1	1	1	0	1	1	0	0	1	0	18
201205	1899-12-31 02:15:00	0	0	0	0	1	0	1	1	0	0	0	0	10
201206	1899-12-31 16:20:00	1	0	1	0	0	0	0	1	0	1	1	0
201206	1899-12-31 01:45:00	0	1	1	0	0	0	0	1	0	0	0	1	17
201207	1899-12-31 07:50:00	0	0	0	0	1	0	0	0	0	1	0	0	14
201208	1899-12-31 12:33:00	1	0	0	0	1	0	1	1	0	1	1	0	12
201208	1899-12-31 02:31:00	1	1	1	0	0	0	0	1	1	0	0	0	36
201208	1899-12-31 13:30:00	1	0	0	0	1	0	1	1	0	0	0	0	12
201208	1899-12-31 08:50:00	0	1	1	0	0	0	0	1	0	0	0	1	11
201209	1899-12-31 20:03:00	1	1	0	0	0	0	0	1	0	1	1	0	11
201210	1899-12-31 11:44:00	0	0	0	0	0	0	0	1	0	0	0	0	14
201211	1899-12-31 06:30:00	1	1	1	0	1	0	1	1	0	0	0	0	11
201212	1899-12-31 11:00:00	0	1	1	0	1	0	1	1	0	0	0	0	12
201212	1899-12-31 08:45:00	0	0	0	0	1	0	1	0	0	0	0	0	11
201212	1899-12-31 06:00:00	1	0	1	0	1	0	1	0	1	0	1	0	11
201302	1899-12-31 16:58:00	1	1	1	0	0	0	0	1	0	1	0	0	11
201302	1899-12-31 21:50:00	1	1	1	1	1	0	1	0	0	1	0	0	18
201302	1899-12-31 08:14:00	1	0	1	0	1	0	1	0	0	1	0	0	12
201302	1899-12-31 13:30:00	1	0	0	0	1	0	1	0	0	0	0	0	12
201302	1899-12-31 10:33:00	0	0	1	0	0	0	0	0	0	0	0	0	10
201303	1899-12-31 19:04:00	0	1	1	0	0	0	0	1	0	0	0	0	14
201303	1899-12-31 16:18:00	1	1	1	0	0	0	0	1	0	0	0	0	15
201303	1899-12-31 11:25:00	0	1	1	0	0	0	1	1	0	0	0	1	12
201306	1899-12-31 17:10:00	1	1	1	0	0	0	0	0	0	0	0	0	15
201307	1899-12-31 20:35:00	0	1	1	0	1	0	1	1	0	1	0	1	16
201308	1899-12-31 03:20:00	0	1	1	1	0	0	0	1	0	0	0	0	10
201308	1899-12-31 08:00:00	1	0	0	0	1	0	1	0	0	1	0	0	11
201308	1899-12-31 15:58:00	0	1	1	0	0	0	0	1	1	0	0	0	11
201308	1899-12-31 16:46:00	0	1	1	0	0	0	1	1	0	0	0	0	10
201309	1899-12-31 13:11:00	1	1	1	0	0	0	1	0	0	0	0	1	21
201309	1899-12-31 01:15:00	0	1	1	0	0	0	1	1	0	0	0	0	10
201401	1899-12-31 11:20:00	1	1	0	0	1	0	1	0	0	1	0	1	10
201401	1899-12-31 08:45:00	1	0	0	0	0	0	1	0	0	1	0	0	12
201403	1899-12-31 02:20:00	1	1	1	0	0	0	0	1	0	1	1	0	10
201403	1899-12-31 09:40:00	1	0	1	0	0	0	0	0	0	0	0	1	11
201405	1899-12-31 06:19:00	1	0	1	0	0	0	1	1	0	0	0	0	11
201407	1899-12-31 16:35:00	0	0	1	0	1	0	1	0	0	1	0	0	11
201407	1899-12-31 02:57:00	0	0	0	1	0	0	1	1	0	0	0	0	58
201408	1899-12-31 14:37:00	1	1	1	0	0	0	0	1	0	1	0	1	44
201408	1899-12-31 10:57:00	1	1	1	0	0	0	0	1	0	1	0	0	12
201408	1899-12-31 12:14:00	1	1	1	0	1	0	1	1	1	0	0	0	15
201409	1899-12-31 07:29:00	1	0	0	1	1	0	1	0	0	1	0	1	11
201411	1899-12-31 07:24:00	0	1	1	0	0	0	1	0	0	0	0	1	12
201412	1899-12-31 02:13:00	0	1	1	1	0	0	1	1	0	0	0	0	12
201501	1899-12-31 17:52:00	0	1	1	0	0	0	0	1	0	0	1	0	12
201502	1899-12-31 08:45:00	0	0	0	0	1	0	1	0	0	1	0	0	11
201503	1899-12-31 23:00:00	0	1	0	1	0	0	0	1	0	1	0	1	20
201504	1899-12-31 14:20:00	1	0	0	1	1	0	1	0	0	1	1	0	12
201504	1899-12-31 19:30:00	1	0	1	0	1	0	1	0	0	0	0	0	21
201505	1899-12-31 01:10:00	0	0	0	0	1	0	1	1	0	0	0	1	10
201505	1899-12-31 15:27:00	1	1	1	0	0	0	0	1	0	1	0	1	35
201506	1899-12-31 08:55:00	1	1	1	0	0	0	0	1	0	1	0	0	11
201506	1899-12-31 04:50:00	0	1	1	0	0	1	0	1	0	0	1	0	12
201507	1899-12-31 15:40:00	0	1	1	0	0	0	0	1	0	1	0	0	11
201507	1899-12-31 00:13:00	0	1	1	1	0	0	0	1	0	0	0	0	11
201509	1899-12-31 09:56:00	0	1	1	0	0	0	0	1	0	0	0	0	21
